# Supplementary material for: A medium density genetic map and QTL for behavioral and production traits in Japanese quail
Source: BMC Genomics. 2015 Jan 22;16(1):10. doi: 10.1186/s12864-014-1210-9 (PMC4307178; doi:10.1186/s12864-014-1210-9)
Supplement: Additional file 4: Table S2. — List of the SNPs genotyped on the experimental design. Names and accession numbers of the 2145 SNP markers used for building the genetic map. All the SNPs are available in dbSNP (http://www.ncbi.nlm.nih.gov/SNP/). [file 12864_2014_1210_MOESM4_ESM.xlsx]

## Sheet: Feuil1
SNP Name	Accession Number
F3SDQUK02B0HCW_44	rs365587696
F3SDQUK02B14UW_117	rs365587712
F3SDQUK02B3T8E_78	rs365587786
F3SDQUK02B5ZWW_255	rs365587843
F3SDQUK02B6G40_470	rs365587854
F3SDQUK02B7XTI_210	rs365587899
F3SDQUK02B8DA7_235	rs365587913
F3SDQUK02B8HNN_36	rs365587916
F3SDQUK02B8TUX_165	rs365587923
F3SDQUK02B9KYB_180	rs365587950
F3SDQUK02BW99J_142	rs365588025
F3SDQUK02CAW8D_25	rs365588152
F3SDQUK02CBMOW_268	rs365588165
F3SDQUK02CBU4L_434	rs365587627
F3SDQUK02CE2FR_217	rs365588220
F3SDQUK02CEY71_6	rs365588237
F3SDQUK02CFDSA_149	rs365588250
F3SDQUK02CIR8X_265	rs365588318
F3SDQUK02CJCD7_281	rs365588333
FJXLD7H02FKA09-0_63	rs365594520
FJXLD7H02FRTTG-0_125	rs365594581
FJXLD7H02FTCKD-0_80	rs365594595
FJXLD7H02G3M5I-0_193	rs365594676
FJXLD7H02GAF15-0_103	rs365594732
FJXLD7H02GDFYX-0_65	rs365594750
FJXLD7H02GU7MZ-0_105	rs365594873
FJXLD7H02H76DD-0_239	rs365594969
FJXLD7H02HCL0N-0_325	rs365595009
FJXLD7H02JJLTX-0_66	rs365595552
FQU5R7M01A3F2S-0_169	rs365595752
FQU5R7M01AM38N-0_167	rs365596091
FQU5R7M01AT4M5-0_166	rs365596240
FQU5R7M01AYCND-0_144	rs365596386
FQU5R7M01AZQDK-0_180	rs365596431
FQU5R7M01B4BJA-0_113	rs365596564
FQU5R7M01BFYCM-0_212	rs365596877
FQU5R7M01BSDXI-0_254	rs365597200
FQU5R7M01CEI41-0_148	rs365597819
FQU5R7M01CENYA-0_144	rs365597825
FQU5R7M01CK1LX-0_61	rs365597980
FQU5R7M01CVFYB-0_90	rs365598339
FQU5R7M01CWO0G-0_96	rs365598368
FQU5R7M01DDSIP-0_314	rs365598915
FQU5R7M01DJBNE-0_89	rs365599073
FQU5R7M01DOP3W-0_80	rs365599231
FQU5R7M01DRUQU-0_74	rs365599310
FQU5R7M01DW87I-2_58	rs365599450
FQU5R7M01EB2WD-0_159	rs365599712
FQU5R7M01EDVVK-0_72	rs365599775
FQU5R7M01EFBWG-0_98	rs365599813
FQU5R7M01EHW5N-2_253	rs365599874
FQU5R7M01EI7NV-0_286	rs365599881
FQU5R7M01EIYN2-0_204	rs365599897
FQU5R7M01ELRM7-0_128	rs365599966
FQU5R7M01ESM4H-0_258	rs365600097
FQU5R7M02F25PI-0_178	rs365600307
FQU5R7M02H3H95-0_52	rs365601200
FQU5R7M02H5FMW-0_180	rs365601234
FQU5R7M02H80UH-0_187	rs365601268
FQU5R7M02HEQ2B-0_259	rs365601387
FQU5R7M02HOR0L-0_235	rs365601544
FQU5R7M02HYJRU-0_254	rs365601696
FQU5R7M02I6ZE8-0_225	rs365601841
FQU5R7M02IBV7P-0_110	rs365601914
FSIEL0M01A0B41_365	rs365588450
FSIEL0M01A24CS_38	rs365588513
FSIEL0M01A3K5Y_263	rs365588557
FSIEL0M01A40PQ_225	rs365588580
FSIEL0M01A5AP8_277	rs365588628
FSIEL0M01A5QOM_154	rs365588646
FSIEL0M01A8IGJ_274	rs365588741
FSIEL0M01A8KLJ_110	rs365588743
FSIEL0M01A9VNE_225	rs365588771
FSIEL0M01AKE16_138	rs365588790
FSIEL0M01AKGGT_288	rs365588791
FSIEL0M01AL3QA_132	rs365588804
FSIEL0M01AMWII_97	rs365588856
FSIEL0M01AOCLH_164	rs365588874
FSIEL0M01AOP00_17	rs365588877
FSIEL0M01AQ32Q_389	rs365588918
FSIEL0M01AR2ES_149	rs365588949
FSIEL0M01ARTGO_199	rs365588966
FSIEL0M01AUO1A_63	rs365589022
FSIEL0M01AUR43_69	rs365589028
FSIEL0M01AY9IV_251	rs365589097
FSIEL0M01AYHB8_208	rs365589100
FSIEL0M01AZUYM_6	rs365589127
FSIEL0M01B6ZOM_262	rs365589290
FSIEL0M01BAIJK_30	rs365589373
FSIEL0M01BBO3Q_88	rs365589396
FSIEL0M01BE3R2_128	rs365589439
FSIEL0M01BEO6U_49	rs365589452
FSIEL0M01BFY46_267	rs365589477
FSIEL0M01BGKRC_330	rs365589485
FSIEL0M01BH0BM_352	rs365589494
FSIEL0M01BJCUN_203	rs365589537
FSIEL0M01BLGPM_203	rs365589574
FSIEL0M01BLPVU_119	rs365589581
FSIEL0M01BMPFH_253	rs365589598
FSIEL0M01BOTZZ_115	rs365589652
FSIEL0M01BV3WC_397	rs365589748
FSIEL0M01BW36H_356	rs365589766
FSIEL0M01BXZKO_236	rs365589798
FSIEL0M01BYGGO_356	rs365589802
FSIEL0M01CA75Y_161	rs365589823
FSIEL0M01CA7H2_264	rs365589824
FSIEL0M01CBYK1_59	rs365589840
FSIEL0M01CG2YJ_197	rs365589903
FSIEL0M01CI9XY_54	rs365589931
FSIEL0M01CKAPY_33	rs365589956
FSIEL0M02C1QIS_361	rs365590044
FSIEL0M02C24BX_350	rs365590081
FSIEL0M02C3TTD_337	rs365590222
FSIEL0M02C42PC_418	rs365590238
FSIEL0M02C4H56_270	rs365590274
FSIEL0M02C4LG1_81	rs365590292
FSIEL0M02C5V1J_534	rs365590399
FSIEL0M02C5XG9_141	rs365590404
FSIEL0M02C651R_166	rs365590421
FSIEL0M02C7UDB_181	rs365590522
FSIEL0M02C8ADZ_66	rs365590551
FSIEL0M02C9HPY_519	rs365590642
FSIEL0M02D0AJY_126	rs365590711
FSIEL0M02D0BGS_129	rs365590714
FSIEL0M02D2UBC_47	rs365590872
FSIEL0M02D43ZD_185	rs365590966
FSIEL0M02D4RY0_371	rs365591012
FSIEL0M02D4U9U_406	rs365591017
FSIEL0M02D6WT1_152	rs365591140
FSIEL0M02D702I_93	rs365591146
FSIEL0M02D7AG8_195	rs365591166
FSIEL0M02D8GWL_285	rs365591232
FSIEL0M02DC5O9_242	rs365591425
FSIEL0M02DE4EL_249	rs365591513
FSIEL0M02DEXEG_146	rs365591534
FSIEL0M02DGNNP_365	rs365591592
FSIEL0M02DIS1C_286	rs365591679
FSIEL0M02DIX15_260	rs365591683
FSIEL0M02DJOO9_154	rs365591722
FSIEL0M02DKQRI_480	rs365591754
FSIEL0M02DLU3E_137	rs365591799
FSIEL0M02DLW05_188	rs365591805
FSIEL0M02DM8DE_391	rs365591813
FSIEL0M02DN5P3_260	rs365591845
FSIEL0M02DNHVU_292	rs365591858
FSIEL0M02DPWXW_135	rs365591932
FSIEL0M02DREZZ_407	rs365591968
FSIEL0M02DRXSC_131	rs365591975
FSIEL0M02DTR1I_338	rs365592032
FSIEL0M02E042J_127	rs365589738
FSIEL0M02EAN3S_436	rs365592226
FSIEL0M02EAQM2_264	rs365592227
FSIEL0M02EB2X2_42	rs365592232
FSIEL0M02EB4EP_243	rs365592234
FSIEL0M02EBYRL_245	rs365592253
FSIEL0M02EDTLD_262	rs365592281
FSIEL0M02EE7BC_183	rs365592285
FSIEL0M02EIG80_100	rs365592349
FSIEL0M02ENCVZ_161	rs365592402
FSIEL0M02EPU6F_133	rs365592436
FSIEL0M02ER1IZ_150	rs365592446
FSIEL0M03F1RG7_288	rs365592591
FSIEL0M03FL3NQ_267	rs365592764
FSIEL0M03FV0RQ_208	rs365592909
FSIEL0M03G3LDO_180	rs365593032
FSIEL0M03GAF4E_425	rs365593134
FSIEL0M03GDEA2_39	rs365593168
FSIEL0M03GHKX8_209	rs365593201
FSIEL0M03GLFNP_49	rs365593232
FSIEL0M03GN6M8_199	rs365593248
FSIEL0M03GQYHQ_382	rs365593280
FSIEL0M03HDV3S_67	rs365593353
FZVM8I102C35AJ_251	rs365593432
FZVM8I102D38X8_359	rs365593547
FZVM8I102D77UD_182	rs365593589
FZVM8I102D7U9V_450	rs365593597
FZVM8I102D8FU1_198	rs365593602
FZVM8I102DC8Q8_298	rs365593640
FZVM8I102DIUK1_483	rs365593692
FZVM8I102DMSVE_275	rs365593725
FZVM8I102DNHYX_129	rs365593730
FZVM8I102DVF4D_48	rs365593764
FZVM8I102EBQYL_344	rs365593805
FZVM8I102EGEB6_41	rs365593817
FZVM8I102EVF5G_193	rs365593860
FZVM8I102EYVVP_384	rs365593870
FZVM8I103F4IXS_69	rs365593920
FZVM8I103F5C0H_440	rs365593930
FZVM8I103F5N85_267	rs365593934
FZVM8I103F9KRW_271	rs365593973
FZVM8I103FJX3X_39	rs365593997
FZVM8I103FK97B_143	rs365594004
FZVM8I103FN7A2_39	rs365594030
FZVM8I103FQDKQ_192	rs365594059
FZVM8I103FV3G7_173	rs365594088
FZVM8I103G22U4_50	rs365594132
FZVM8I103GGBCJ_181	rs365594184
FZVM8I104H28AX_226	rs365594278
snp_ble_0010	ss1457253447
snp_ble_0046	ss1457253448
snp_ble_0052	ss1457253449
snp_ble_0064	ss1457253450
snp_ble_0075	ss1457253451
snp_ble_0080	ss1457253452
snp_ble_0097	ss1457253453
snp_ble_0112	ss1457253454
snp_ble_0116	ss1457253455
snp_ble_0136	ss1457253456
snp_ble_0140	ss1457253457
snp_ble_0142	ss1457253458
snp_ble_0146	ss1457253459
snp_ble_0157	ss1457253460
snp_ble_0185	ss1457253461
snp_ble_0194	ss1457253462
snp_ble_0199	ss1457253463
snp_ble_0209	ss1457253464
snp_ble_0215	ss1457253465
snp_ble_0225	ss1457253466
snp_ble_0234	ss1457253467
snp_ble_0248	ss1457253468
snp_ble_0257	ss1457253469
snp_ble_0258	ss1457253470
snp_ble_0262	ss1457253471
snp_ble_0269	ss1457253472
snp_ble_0285	ss1457253473
snp_ble_0294	ss1457253474
snp_ble_0297	ss1457253475
snp_ble_0304	ss1457253476
snp_ble_0316	ss1457253477
snp_ble_0327	ss1457253478
snp_ble_0328	ss1457253479
snp_ble_0338	ss1457253480
snp_ble_0339	ss1457253481
snp_ble_0357	ss1457253482
snp_ble_0359	ss1457253483
snp_ble_0365	ss1457253484
snp_ble_0371	ss1457253485
snp_ble_0374	ss1457253486
snp_ble_0378	ss1457253487
snp_ble_0390	ss1457253488
snp_ble_0393	ss1457253489
snp_ble_0400	ss1457253490
snp_ble_0401	ss1457253491
snp_ble_0416	ss1457253492
snp_ble_0428	ss1457253493
snp_ble_0429	ss1457253494
snp_ble_0449	ss1457253495
snp_ble_0459	ss1457253496
snp_ble_0468	ss1457253497
snp_ble_0469	ss1457253498
snp_ble_0470	ss1457253499
snp_ble_0471	ss1457253500
snp_ble_0495	ss1457253501
snp_ble_0506	ss1457253502
snp_ble_0520	ss1457253503
snp_ble_0535	ss1457253504
snp_ble_0536	ss1457253505
snp_ble_0574	ss1457253506
snp_ble_0576	ss1457253507
snp_ble_0578	ss1457253508
snp_ble_0582	ss1457253509
snp_ble_0587	ss1457253510
snp_ble_0592	ss1457253511
snp_ble_0600	ss1457253512
snp_ble_0607	ss1457253513
snp_ble_0609	ss1457253514
snp_ble_0612	ss1457253515
snp_ble_0619	ss1457253516
snp_ble_0639	ss1457253517
snp_ble_0640	ss1457253518
snp_ble_0654	ss1457253519
snp_ble_0668	ss1457253520
snp_ble_0669	ss1457253521
snp_ble_0674	ss1457253522
snp_ble_0678	ss1457253523
snp_ble_0683	ss1457253524
snp_ble_0715	ss1457253525
snp_ble_0719	ss1457253526
snp_ble_0724	ss1457253527
snp_ble_0727	ss1457253528
snp_ble_0731	ss1457253529
snp_ble_0738	ss1457253530
snp_ble_0753	ss1457253531
snp_ble_0765	ss1457253532
snp_ble_0796	ss1457253533
snp_ble_0797	ss1457253534
snp_ble_0799	ss1457253535
snp_ble_0823	ss1457253536
snp_ble_0829	ss1457253537
snp_ble_0830	ss1457253538
snp_ble_0834	ss1457253539
snp_ble_0844	ss1457253540
snp_ble_0846	ss1457253541
snp_ble_0854	ss1457253542
snp_ble_0856	ss1457253543
snp_ble_0862	ss1457253544
snp_ble_0870	ss1457253545
snp_ble_0879	ss1457253546
snp_ble_0881	ss1457253547
snp_ble_0885	ss1457253548
snp_ble_0896	ss1457253549
snp_ble_0905	ss1457253550
snp_ble_0907	ss1457253551
snp_ble_0909	ss1457253552
snp_ble_0910	ss1457253553
snp_ble_0919	ss1457253554
snp_ble_0926	ss1457253555
snp_ble_0927	ss1457253556
snp_ble_0951	ss1457253557
snp_ble_remp3	ss1457253558
snp_soc_0003	ss1457253559
snp_soc_0004	ss1457253560
snp_soc_0005	ss1457253561
snp_soc_0006	ss1457253562
snp_soc_0007	ss1457253563
snp_soc_0008	ss1457253564
snp_soc_0010	ss1457253565
snp_soc_0011	ss1457253566
snp_soc_0012	ss1457253567
snp_soc_0013	ss1457253568
snp_soc_0014	ss1457253569
snp_soc_0015	ss1457253570
snp_soc_0016	ss1457253571
snp_soc_0017	ss1457253572
snp_soc_0018	ss1457253573
snp_soc_0021	ss1457253574
snp_soc_0024	ss1457253575
snp_soc_0025	ss1457253576
snp_soc_0026	ss1457253577
snp_soc_0027	ss1457253578
snp_soc_0028	ss1457253579
snp_soc_0036	ss1457253580
snp_soc_0037	ss1457253581
snp_soc_0038	ss1457253582
snp_soc_0039	ss1457253583
snp_soc_0040	ss1457253584
snp_soc_0042	ss1457253585
snp_soc_0043	ss1457253586
snp_soc_0044	ss1457253587
snp_soc_0046	ss1457253588
snp_soc_0047	ss1457253589
snp_soc_0048	ss1457253590
snp_soc_0049	ss1457253591
snp_soc_0050	ss1457253592
snp_soc_0051	ss1457253593
snp_soc_0054	ss1457253594
snp_soc_0056	ss1457253595
snp_soc_0058	ss1457253596
snp_soc_0059	ss1457253597
snp_soc_0060	ss1457253598
snp_soc_0061	ss1457253599
snp_soc_0062	ss1457253600
snp_soc_0064	ss1457253601
snp_soc_0065	ss1457253602
snp_soc_0066	ss1457253603
snp_soc_0069	ss1457253604
snp_soc_0070	ss1457253605
snp_soc_0072	ss1457253606
snp_soc_0073	ss1457253607
snp_soc_0074	ss1457253608
snp_soc_0075	ss1457253609
snp_soc_0076	ss1457253610
snp_soc_0077	ss1457253611
snp_soc_0079	ss1457253612
snp_soc_0080	ss1457253613
snp_soc_0083	ss1457253614
snp_soc_0084	ss1457253615
snp_soc_0085	ss1457253616
snp_soc_0086	ss1457253617
snp_soc_0087	ss1457253618
snp_soc_0088	ss1457253619
snp_soc_0089	ss1457253620
snp_soc_0092	ss1457253621
snp_soc_0096	ss1457253622
snp_soc_0097	ss1457253623
snp_soc_0098	ss1457253624
snp_soc_0099	ss1457253625
snp_soc_0100	ss1457253626
snp_soc_0101	ss1457253627
snp_soc_0103	ss1457253628
snp_soc_0105	ss1457253629
snp_soc_0106	ss1457253630
snp_soc_0107	ss1457253631
snp_soc_0109	ss1457253632
snp_soc_0111	ss1457253633
snp_soc_0113	ss1457253634
snp_soc_0116	ss1457253635
snp_soc_0117	ss1457253636
snp_soc_0121	ss1457253637
snp_soc_0122	ss1457253638
snp_soc_0123	ss1457253639
snp_soc_0126	ss1457253640
snp_soc_0127	ss1457253641
snp_soc_0128	ss1457253642
snp_soc_0130	ss1457253643
snp_soc_0131	ss1457253644
snp_soc_0134	ss1457253645
snp_soc_0135	ss1457253646
snp_soc_0136	ss1457253647
snp_soc_0137	ss1457253648
snp_soc_0138	ss1457253649
snp_soc_0139	ss1457253650
snp_soc_0140	ss1457253651
snp_soc_0142	ss1457253652
snp_soc_0143	ss1457253653
snp_soc_0146	ss1457253654
snp_soc_0147	ss1457253655
snp_soc_0148	ss1457253656
snp_soc_0149	ss1457253657
snp_soc_0150	ss1457253658
snp_soc_0151	ss1457253659
snp_soc_0152	ss1457253660
snp_soc_0153	ss1457253661
snp_soc_0155	ss1457253662
snp_soc_0157	ss1457253663
snp_soc_0158	ss1457253664
snp_soc_0159	ss1457253665
snp_soc_0160	ss1457253666
snp_soc_0161	ss1457253667
snp_soc_0162	ss1457253668
snp_soc_0163	ss1457253669
snp_soc_0165	ss1457253670
snp_soc_0166	ss1457253671
snp_soc_0167	ss1457253672
snp_soc_0169	ss1457253673
snp_soc_0170	ss1457253674
snp_soc_0171	ss1457253675
snp_soc_0172	ss1457253676
snp_soc_0173	ss1457253677
snp_soc_0175	ss1457253678
snp_soc_0176	ss1457253679
snp_soc_0177	ss1457253680
snp_soc_0178	ss1457253681
snp_soc_0179	ss1457253682
snp_soc_0180	ss1457253683
snp_soc_0184	ss1457253684
snp_soc_0187	ss1457253685
snp_soc_0188	ss1457253686
snp_soc_0189	ss1457253687
snp_soc_0190	ss1457253688
snp_soc_0191	ss1457253689
snp_soc_0193	ss1457253690
snp_soc_0195	ss1457253691
snp_soc_0197	ss1457253692
snp_soc_0203	ss1457253693
snp_soc_0204	ss1457253694
snp_soc_0205	ss1457253695
snp_soc_0206	ss1457253696
snp_soc_0207	ss1457253697
snp_soc_0208	ss1457253698
snp_soc_0209	ss1457253699
snp_soc_0210	ss1457253700
snp_soc_0211	ss1457253701
snp_soc_0214	ss1457253702
snp_soc_0215	ss1457253703
snp_soc_0216	ss1457253704
snp_soc_0217	ss1457253705
snp_soc_0219	ss1457253706
snp_soc_0221	ss1457253707
snp_soc_0222	ss1457253708
snp_soc_0224	ss1457253709
snp_soc_0225	ss1457253710
snp_soc_0228	ss1457253711
snp_soc_0229	ss1457253712
snp_soc_0233	ss1457253713
snp_soc_0234	ss1457253714
snp_soc_0235	ss1457253715
snp_soc_0238	ss1457253716
snp_soc_0239	ss1457253717
snp_soc_0246	ss1457253718
snp_soc_0247	ss1457253719
snp_soc_0248	ss1457253720
snp_soc_0249	ss1457253721
snp_soc_0250	ss1457253722
snp_soc_0252	ss1457253723
snp_soc_0255	ss1457253724
snp_soc_0257	ss1457253725
snp_soc_0261	ss1457253726
snp_soc_0263	ss1457253727
snp_soc_0265	ss1457253728
snp_soc_0266	ss1457253729
snp_soc_0267	ss1457253730
snp_soc_0268	ss1457253731
snp_soc_0271	ss1457253732
snp_soc_0274	ss1457253733
snp_soc_0279	ss1457253734
snp_soc_0280	ss1457253735
snp_soc_0281	ss1457253736
snp_soc_0286	ss1457253737
snp_soc_0288	ss1457253738
snp_soc_0289	ss1457253739
snp_soc_0291	ss1457253740
snp_soc_0292	ss1457253741
snp_soc_0294	ss1457253742
snp_soc_0295	ss1457253743
snp_soc_0300	ss1457253744
snp_soc_0303	ss1457253745
snp_soc_0307	ss1457253746
snp_soc_0308	ss1457253747
snp_soc_0311	ss1457253748
snp_soc_0313	ss1457253749
snp_soc_0315	ss1457253750
snp_soc_0317	ss1457253751
snp_soc_0319	ss1457253752
snp_soc_0325	ss1457253753
snp_soc_0326	ss1457253754
snp_soc_0327	ss1457253755
snp_soc_0329	ss1457253756
snp_soc_0331	ss1457253757
snp_soc_0334	ss1457253758
snp_soc_0336	ss1457253759
snp_soc_0337	ss1457253760
snp_soc_0339	ss1457253761
snp_soc_0341	ss1457253762
snp_soc_0343	ss1457253763
snp_soc_0344	ss1457253764
snp_soc_0348	ss1457253765
snp_soc_0349	ss1457253766
snp_soc_0350	ss1457253767
snp_soc_0351	ss1457253768
snp_soc_0352	ss1457253769
snp_soc_0353	ss1457253770
snp_soc_0354	ss1457253771
snp_soc_0356	ss1457253772
snp_soc_0358	ss1457253773
snp_soc_0359	ss1457253774
snp_soc_0360	ss1457253775
snp_soc_0361	ss1457253776
snp_soc_0364	ss1457253777
snp_soc_0365	ss1457253778
snp_soc_0367	ss1457253779
snp_soc_0368	ss1457253780
snp_soc_0369	ss1457253781
snp_soc_0370	ss1457253782
snp_soc_0371	ss1457253783
snp_soc_0376	ss1457253784
snp_soc_0377	ss1457253785
snp_soc_0378	ss1457253786
snp_soc_0379	ss1457253787
snp_soc_0380	ss1457253788
snp_soc_0381	ss1457253789
snp_soc_0384	ss1457253790
snp_soc_0385	ss1457253791
snp_soc_0387	ss1457253792
snp_soc_0388	ss1457253793
snp_soc_0389	ss1457253794
snp_soc_0391	ss1457253795
snp_soc_0393	ss1457253796
snp_soc_0395	ss1457253797
snp_soc_0396	ss1457253798
snp_soc_0398	ss1457253799
snp_soc_0400	ss1457253800
snp_soc_0402	ss1457253801
snp_soc_0403	ss1457253802
snp_soc_0404	ss1457253803
snp_soc_0405	ss1457253804
snp_soc_0407	ss1457253805
snp_soc_0409	ss1457253806
snp_soc_0410	ss1457253807
snp_soc_0413	ss1457253808
snp_soc_0414	ss1457253809
snp_soc_0416	ss1457253810
snp_soc_0417	ss1457253811
snp_soc_0419	ss1457253812
snp_soc_0421	ss1457253813
snp_soc_0423	ss1457253814
snp_soc_0424	ss1457253815
snp_soc_0426	ss1457253816
snp_soc_0427	ss1457253817
snp_soc_0429	ss1457253818
snp_soc_0431	ss1457253819
snp_soc_0432	ss1457253820
snp_soc_0434	ss1457253821
snp_soc_0435	ss1457253822
snp_soc_0437	ss1457253823
snp_soc_0438	ss1457253824
snp_soc_0439	ss1457253825
snp_soc_0442	ss1457253826
snp_soc_0443	ss1457253827
snp_soc_0445	ss1457253828
snp_soc_0446	ss1457253829
snp_soc_0448	ss1457253830
snp_soc_0450	ss1457253831
snp_soc_0451	ss1457253832
snp_soc_0452	ss1457253833
snp_soc_0455	ss1457253834
snp_soc_0456	ss1457253835
snp_soc_0461	ss1457253836
snp_soc_0462	ss1457253837
snp_soc_0463	ss1457253838
snp_soc_0464	ss1457253839
snp_soc_0465	ss1457253840
snp_soc_0466	ss1457253841
snp_soc_0469	ss1457253842
snp_soc_0472	ss1457253843
snp_soc_0477	ss1457253844
snp_soc_0478	ss1457253845
snp_soc_0479	ss1457253846
snp_soc_0480	ss1457253847
snp_soc_0481	ss1457253848
snp_soc_0483	ss1457253849
snp_soc_0484	ss1457253850
snp_soc_0486	ss1457253851
snp_soc_0489	ss1457253852
snp_soc_0490	ss1457253853
snp_soc_0492	ss1457253854
snp_soc_0494	ss1457253855
snp_soc_0496	ss1457253856
snp_soc_0497	ss1457253857
snp_soc_0501	ss1457253858
snp_soc_0503	ss1457253859
snp_soc_0505	ss1457253860
snp_soc_0506	ss1457253861
snp_soc_0508	ss1457253862
snp_soc_0509	ss1457253863
snp_soc_0510	ss1457253864
snp_soc_0512	ss1457253865
snp_soc_0513	ss1457253866
snp_soc_0518	ss1457253867
snp_soc_0519	ss1457253868
snp_soc_0520	ss1457253869
snp_soc_0523	ss1457253870
snp_soc_0524	ss1457253871
snp_soc_0528	ss1457253872
snp_soc_0529	ss1457253873
snp_soc_0532	ss1457253874
snp_soc_0534	ss1457253875
snp_soc_0535	ss1457253876
snp_soc_0537	ss1457253877
snp_soc_0538	ss1457253878
snp_soc_0540	ss1457253879
snp_soc_0542	ss1457253880
snp_soc_0543	ss1457253881
snp_soc_0545	ss1457253882
snp_soc_0547	ss1457253883
snp_soc_0551	ss1457253884
snp_soc_0552	ss1457253885
snp_soc_0554	ss1457253886
snp_soc_0558	ss1457253887
snp_soc_0561	ss1457253888
snp_soc_0562	ss1457253889
snp_soc_0563	ss1457253890
snp_soc_0564	ss1457253891
snp_soc_0565	ss1457253892
snp_soc_0567	ss1457253893
snp_soc_0569	ss1457253894
snp_soc_0570	ss1457253895
snp_soc_0571	ss1457253896
snp_soc_0573	ss1457253897
snp_soc_0576	ss1457253898
snp_soc_0579	ss1457253899
snp_soc_0581	ss1457253900
snp_soc_0582	ss1457253901
snp_soc_0583	ss1457253902
snp_soc_0586	ss1457253903
snp_soc_0590	ss1457253904
snp_soc_0591	ss1457253905
snp_soc_0594	ss1457253906
snp_soc_0595	ss1457253907
snp_soc_0599	ss1457253908
snp_soc_0601	ss1457253909
snp_soc_0602	ss1457253910
snp_soc_0603	ss1457253911
snp_soc_0605	ss1457253912
snp_soc_0606	ss1457253913
snp_soc_0608	ss1457253914
snp_soc_0610	ss1457253915
snp_soc_0611	ss1457253916
snp_soc_0612	ss1457253917
snp_soc_0613	ss1457253918
snp_soc_0614	ss1457253919
snp_soc_0615	ss1457253920
snp_soc_0616	ss1457253921
snp_soc_0617	ss1457253922
snp_soc_0621	ss1457253923
snp_soc_0622	ss1457253924
snp_soc_0623	ss1457253925
snp_soc_0624	ss1457253926
snp_soc_0625	ss1457253927
snp_soc_0626	ss1457253928
snp_soc_0629	ss1457253929
snp_soc_0630	ss1457253930
snp_soc_0632	ss1457253931
snp_soc_0635	ss1457253932
snp_soc_0641	ss1457253933
snp_soc_0644	ss1457253934
snp_soc_0645	ss1457253935
snp_soc_0646	ss1457253936
snp_soc_0648	ss1457253937
snp_soc_0649	ss1457253938
snp_soc_0650	ss1457253939
snp_soc_0651	ss1457253940
snp_soc_0652	ss1457253941
snp_soc_0654	ss1457253942
snp_soc_0655	ss1457253943
snp_soc_0656	ss1457253944
snp_soc_0659	ss1457253945
snp_soc_0664	ss1457253946
snp_soc_0668	ss1457253947
snp_soc_0670	ss1457253948
snp_soc_0671	ss1457253949
snp_soc_0673	ss1457253950
snp_soc_0679	ss1457253951
snp_soc_0681	ss1457253952
snp_soc_0683	ss1457253953
snp_soc_0684	ss1457253954
snp_soc_0687	ss1457253955
snp_soc_0688	ss1457253956
snp_soc_0689	ss1457253957
snp_soc_0691	ss1457253958
snp_soc_0697	ss1457253959
snp_soc_0699	ss1457253960
snp_soc_0700	ss1457253961
snp_soc_0702	ss1457253962
snp_soc_0704	ss1457253963
snp_soc_0706	ss1457253964
snp_soc_0707	ss1457253965
snp_soc_0708	ss1457253966
snp_soc_0709	ss1457253967
snp_soc_0713	ss1457253968
snp_soc_0714	ss1457253969
snp_soc_0715	ss1457253970
snp_soc_0721	ss1457253971
snp_soc_0723	ss1457253972
snp_soc_0725	ss1457253973
snp_soc_0726	ss1457253974
snp_soc_0727	ss1457253975
snp_soc_0728	ss1457253976
snp_soc_0730	ss1457253977
snp_soc_0735	ss1457253978
snp_soc_0740	ss1457253979
snp_soc_0744	ss1457253980
snp_soc_0745	ss1457253981
snp_soc_0749	ss1457253982
snp_soc_0750	ss1457253983
snp_soc_0752	ss1457253984
snp_soc_0755	ss1457253985
snp_soc_0756	ss1457253986
snp_soc_0760	ss1457253987
snp_soc_0764	ss1457253988
snp_soc_0765	ss1457253989
snp_soc_0766	ss1457253990
snp_soc_0768	ss1457253991
snp_soc_0770	ss1457253992
snp_soc_0772	ss1457253993
snp_soc_0773	ss1457253994
snp_soc_0776	ss1457253995
snp_soc_0777	ss1457253996
snp_soc_0778	ss1457253997
snp_soc_0779	ss1457253998
snp_soc_0780	ss1457253999
snp_soc_0781	ss1457254000
snp_soc_0782	ss1457254001
snp_soc_0785	ss1457254002
snp_soc_0786	ss1457254003
snp_soc_0787	ss1457254004
snp_soc_0790	ss1457254005
snp_soc_0793	ss1457254006
snp_soc_0795	ss1457254007
snp_soc_0797	ss1457254008
snp_soc_0798	ss1457254009
snp_soc_0799	ss1457254010
snp_soc_0803	ss1457254011
snp_soc_0808	ss1457254012
snp_soc_0812	ss1457254013
snp_soc_0813	ss1457254014
snp_soc_0814	ss1457254015
snp_soc_0815	ss1457254016
snp_soc_0816	ss1457254017
snp_soc_0817	ss1457254018
snp_soc_0818	ss1457254019
snp_soc_0819	ss1457254020
snp_soc_0820	ss1457254021
snp_soc_0823	ss1457254022
snp_soc_0829	ss1457254023
snp_soc_0831	ss1457254024
snp_soc_0832	ss1457254025
snp_soc_0833	ss1457254026
snp_soc_0835	ss1457254027
snp_soc_0843	ss1457254028
snp_soc_0844	ss1457254029
snp_soc_0845	ss1457254030
snp_soc_0846	ss1457254031
snp_soc_0848	ss1457254032
snp_soc_0849	ss1457254033
snp_soc_0851	ss1457254034
snp_soc_0854	ss1457254035
snp_soc_0855	ss1457254036
snp_soc_0856	ss1457254037
snp_soc_0858	ss1457254038
snp_soc_0859	ss1457254039
snp_soc_0860	ss1457254040
snp_soc_0864	ss1457254041
snp_soc_0866	ss1457254042
snp_soc_0867	ss1457254043
snp_soc_0868	ss1457254044
snp_soc_0871	ss1457254045
snp_soc_0873	ss1457254046
snp_soc_0876	ss1457254047
snp_soc_0880	ss1457254048
snp_soc_0883	ss1457254049
snp_soc_0884	ss1457254050
snp_soc_0885	ss1457254051
snp_soc_0890	ss1457254052
snp_soc_0897	ss1457254053
snp_soc_0899	ss1457254054
snp_soc_0901	ss1457254055
snp_soc_0902	ss1457254056
snp_soc_0904	ss1457254057
snp_soc_0907	ss1457254058
snp_soc_0909	ss1457254059
snp_soc_0912	ss1457254060
snp_soc_0913	ss1457254061
snp_soc_0914	ss1457254062
snp_soc_0915	ss1457254063
snp_soc_0917	ss1457254064
snp_soc_0918	ss1457254065
snp_soc_0919	ss1457254066
snp_soc_0921	ss1457254067
snp_soc_0927	ss1457254068
snp_soc_0929	ss1457254069
snp_soc_0930	ss1457254070
snp_soc_0931	ss1457254071
snp_soc_0933	ss1457254072
snp_soc_0935	ss1457254073
snp_soc_0936	ss1457254074
snp_soc_0939	ss1457254075
snp_soc_0940	ss1457254076
snp_soc_0941	ss1457254077
snp_soc_0946	ss1457254078
snp_soc_0947	ss1457254079
snp_soc_0948	ss1457254080
snp_soc_0949	ss1457254081
snp_soc_0951	ss1457254082
snp_soc_0952	ss1457254083
snp_soc_0957	ss1457254084
snp_soc_0958	ss1457254085
snp_soc_0959	ss1457254086
snp_soc_0963	ss1457254087
snp_soc_0968	ss1457254088
snp_soc_0971	ss1457254089
snp_soc_0973	ss1457254090
snp_soc_0974	ss1457254091
snp_soc_0980	ss1457254092
snp_soc_0982	ss1457254093
snp_soc_0985	ss1457254094
snp_soc_0986	ss1457254095
snp_soc_0987	ss1457254096
snp_soc_0989	ss1457254097
snp_soc_0991	ss1457254098
snp_soc_0992	ss1457254099
snp_soc_0993	ss1457254100
snp_soc_0996	ss1457254101
snp_soc_0998	ss1457254102
snp_soc_1000	ss1457254103
snp_soc_1006	ss1457254104
snp_soc_1012	ss1457254105
snp_soc_1013	ss1457254106
snp_soc_1014	ss1457254107
snp_soc_1017	ss1457254108
snp_soc_1021	ss1457254109
snp_soc_1023	ss1457254110
snp_soc_1031	ss1457254111
snp_soc_1032	ss1457254112
snp_soc_1035	ss1457254113
snp_soc_1037	ss1457254114
snp_soc_1041	ss1457254115
snp_soc_1044	ss1457254116
snp_soc_1045	ss1457254117
snp_soc_1047	ss1457254118
snp_soc_1051	ss1457254119
snp_soc_1053	ss1457254120
snp_soc_1054	ss1457254121
snp_soc_1057	ss1457254122
snp_soc_1058	ss1457254123
snp_soc_1060	ss1457254124
snp_soc_1066	ss1457254125
snp_soc_1069	ss1457254126
snp_soc_1072	ss1457254127
snp_soc_1076	ss1457254128
snp_soc_1077	ss1457254129
snp_soc_1081	ss1457254130
snp_soc_1083	ss1457254131
snp_soc_1084	ss1457254132
snp_soc_1085	ss1457254133
snp_soc_1086	ss1457254134
snp_soc_1087	ss1457254135
snp_soc_1091	ss1457254136
snp_soc_1095	ss1457254137
snp_soc_1097	ss1457254138
snp_soc_1098	ss1457254139
snp_soc_1100	ss1457254140
snp_soc_1101	ss1457254141
snp_soc_1107	ss1457254142
snp_soc_1111	ss1457254143
snp_soc_1119	ss1457254144
snp_soc_1120	ss1457254145
snp_soc_1122	ss1457254146
snp_soc_1126	ss1457254147
snp_soc_1129	ss1457254148
snp_soc_1130	ss1457254149
snp_soc_1131	ss1457254150
snp_soc_1133	ss1457254151
snp_soc_1134	ss1457254152
snp_soc_1139	ss1457254153
snp_soc_1144	ss1457254154
snp_soc_1148	ss1457254155
snp_soc_1154	ss1457254156
snp_soc_1155	ss1457254157
snp_soc_1156	ss1457254158
snp_soc_1157	ss1457254159
snp_soc_1159	ss1457254160
snp_soc_1160	ss1457254161
snp_soc_1161	ss1457254162
snp_soc_1162	ss1457254163
snp_soc_1164	ss1457254164
snp_soc_1166	ss1457254165
snp_soc_1167	ss1457254166
snp_soc_1168	ss1457254167
snp_soc_1172	ss1457254168
snp_soc_1173	ss1457254169
snp_soc_1174	ss1457254170
snp_soc_1179	ss1457254171
snp_soc_1180	ss1457254172
snp_soc_1182	ss1457254173
snp_soc_1183	ss1457254174
snp_soc_1189	ss1457254175
snp_soc_1194	ss1457254176
snp_soc_1203	ss1457254177
snp_soc_1211	ss1457254178
snp_soc_1212	ss1457254179
snp_soc_1213	ss1457254180
snp_soc_1219	ss1457254181
snp_soc_1220	ss1457254182
snp_soc_1223	ss1457254183
snp_soc_1225	ss1457254184
snp_soc_1227	ss1457254185
snp_soc_1230	ss1457254186
snp_soc_1234	ss1457254187
snp_soc_1238	ss1457254188
snp_soc_1242	ss1457254189
snp_soc_1245	ss1457254190
snp_soc_1248	ss1457254191
snp_soc_1251	ss1457254192
snp_soc_1252	ss1457254193
snp_soc_1258	ss1457254194
snp_soc_1259	ss1457254195
snp_soc_1261	ss1457254196
snp_soc_1264	ss1457254197
snp_soc_1266	ss1457254198
snp_soc_1270	ss1457254199
snp_soc_1277	ss1457254200
snp_soc_1279	ss1457254201
snp_soc_1281	ss1457254202
snp_soc_1282	ss1457254203
snp_soc_1286	ss1457254204
snp_soc_1287	ss1457254205
snp_soc_1289	ss1457254206
snp_soc_1290	ss1457254207
snp_soc_1291	ss1457254208
snp_soc_1292	ss1457254209
snp_soc_1299	ss1457254210
snp_soc_1300	ss1457254211
snp_soc_1308	ss1457254212
snp_soc_1310	ss1457254213
snp_soc_1312	ss1457254214
snp_soc_1317	ss1457254215
snp_soc_1319	ss1457254216
snp_soc_1320	ss1457254217
snp_soc_1321	ss1457254218
snp_soc_1323	ss1457254219
snp_soc_1328	ss1457254220
snp_soc_1332	ss1457254221
snp_soc_1334	ss1457254222
snp_soc_1336	ss1457254223
snp_soc_1340	ss1457254224
snp_soc_1342	ss1457254225
snp_soc_1343	ss1457254226
snp_soc_1344	ss1457254227
snp_soc_1345	ss1457254228
snp_soc_1346	ss1457254229
snp_soc_1353	ss1457254230
snp_soc_1355	ss1457254231
snp_soc_1356	ss1457254232
snp_soc_1358	ss1457254233
snp_soc_1359	ss1457254234
snp_soc_1363	ss1457254235
snp_soc_1367	ss1457254236
snp_soc_1368	ss1457254237
snp_soc_1374	ss1457254238
snp_soc_1375	ss1457254239
snp_soc_1377	ss1457254240
snp_soc_1378	ss1457254241
snp_soc_1380	ss1457254242
snp_soc_1383	ss1457254243
snp_soc_1384	ss1457254244
snp_soc_1387	ss1457254245
snp_soc_1388	ss1457254246
snp_soc_1393	ss1457254247
snp_soc_1394	ss1457254248
snp_soc_1396	ss1457254249
snp_soc_1397	ss1457254250
snp_soc_1398	ss1457254251
snp_soc_1399	ss1457254252
snp_soc_1403	ss1457254253
snp_soc_1405	ss1457254254
snp_soc_1407	ss1457254255
snp_soc_1413	ss1457254256
snp_soc_1415	ss1457254257
snp_soc_1416	ss1457254258
snp_soc_1417	ss1457254259
snp_soc_1423	ss1457254260
snp_soc_1430	ss1457254261
snp_soc_1431	ss1457254262
snp_soc_1432	ss1457254263
snp_soc_1435	ss1457254264
snp_soc_1436	ss1457254265
snp_soc_1437	ss1457254266
snp_soc_1438	ss1457254267
snp_soc_1440	ss1457254268
snp_soc_1441	ss1457254269
snp_soc_1443	ss1457254270
snp_soc_1452	ss1457254271
snp_soc_1454	ss1457254272
snp_soc_1456	ss1457254273
snp_soc_1458	ss1457254274
snp_soc_1462	ss1457254275
snp_soc_1469	ss1457254276
snp_soc_1473	ss1457254277
snp_soc_1474	ss1457254278
snp_soc_1475	ss1457254279
snp_soc_1480	ss1457254280
snp_soc_1483	ss1457254281
snp_soc_1486	ss1457254282
snp_soc_1488	ss1457254283
snp_soc_1491	ss1457254284
snp_soc_1493	ss1457254285
snp_soc_1494	ss1457254286
snp_soc_1496	ss1457254287
snp_soc_1502	ss1457254288
snp_soc_1504	ss1457254289
snp_soc_1506	ss1457254290
snp_soc_1507	ss1457254291
snp_soc_1508	ss1457254292
snp_soc_1516	ss1457254293
snp_soc_1517	ss1457254294
snp_soc_1518	ss1457254295
snp_soc_1519	ss1457254296
snp_soc_1523	ss1457254297
snp_soc_1524	ss1457254298
snp_soc_1525	ss1457254299
snp_soc_1526	ss1457254300
snp_soc_1527	ss1457254301
snp_soc_1528	ss1457254302
snp_soc_1529	ss1457254303
snp_soc_1531	ss1457254304
snp_soc_1532	ss1457254305
snp_soc_1534	ss1457254306
snp_soc_1535	ss1457254307
snp_soc_1537	ss1457254308
snp_soc_1541	ss1457254309
snp_soc_1542	ss1457254310
snp_soc_1543	ss1457254311
snp_soc_1544	ss1457254312
snp_soc_1549	ss1457254313
snp_soc_1550	ss1457254314
snp_soc_1553	ss1457254315
snp_soc_1554	ss1457254316
snp_soc_1558	ss1457254317
snp_soc_1559	ss1457254318
snp_soc_1560	ss1457254319
snp_soc_1561	ss1457254320
snp_soc_1563	ss1457254321
snp_soc_1567	ss1457254322
snp_soc_1569	ss1457254323
snp_soc_1571	ss1457254324
snp_soc_1577	ss1457254325
snp_soc_1579	ss1457254326
snp_soc_1583	ss1457254327
snp_soc_1584	ss1457254328
snp_soc_1587	ss1457254329
snp_soc_1588	ss1457254330
snp_soc_1592	ss1457254331
snp_soc_1594	ss1457254332
snp_soc_1595	ss1457254333
snp_soc_1596	ss1457254334
snp_soc_1598	ss1457254335
snp_soc_1600	ss1457254336
snp_soc_1602	ss1457254337
snp_soc_1603	ss1457254338
snp_soc_1606	ss1457254339
snp_soc_1607	ss1457254340
snp_soc_1609	ss1457254341
snp_soc_1610	ss1457254342
snp_soc_1613	ss1457254343
snp_soc_1619	ss1457254344
snp_soc_1620	ss1457254345
snp_soc_1622	ss1457254346
snp_soc_1623	ss1457254347
snp_soc_1626	ss1457254348
snp_soc_1627	ss1457254349
snp_soc_1632	ss1457254350
snp_soc_1633	ss1457254351
snp_soc_1635	ss1457254352
snp_soc_1636	ss1457254353
snp_soc_1637	ss1457254354
snp_soc_1638	ss1457254355
snp_soc_1640	ss1457254356
snp_soc_1642	ss1457254357
snp_soc_1645	ss1457254358
snp_soc_1647	ss1457254359
snp_soc_1648	ss1457254360
snp_soc_1656	ss1457254361
snp_soc_1660	ss1457254362
snp_soc_1667	ss1457254363
snp_soc_1671	ss1457254364
snp_soc_1675	ss1457254365
snp_soc_1676	ss1457254366
snp_soc_1678	ss1457254367
snp_soc_1680	ss1457254368
snp_soc_1681	ss1457254369
snp_soc_1682	ss1457254370
snp_soc_1684	ss1457254371
snp_soc_1685	ss1457254372
snp_soc_1688	ss1457254373
snp_soc_1691	ss1457254374
snp_soc_1695	ss1457254375
snp_soc_1697	ss1457254376
snp_soc_1698	ss1457254377
snp_soc_1703	ss1457254378
snp_soc_1708	ss1457254379
snp_soc_1709	ss1457254380
snp_soc_1710	ss1457254381
snp_soc_1712	ss1457254382
snp_soc_1717	ss1457254383
snp_soc_1718	ss1457254384
snp_soc_1719	ss1457254385
snp_soc_1722	ss1457254386
snp_soc_1728	ss1457254387
snp_soc_1731	ss1457254388
snp_soc_1736	ss1457254389
snp_soc_1743	ss1457254390
snp_soc_1748	ss1457254391
snp_soc_1749	ss1457254392
snp_soc_1751	ss1457254393
snp_soc_1752	ss1457254394
snp_soc_1757	ss1457254395
snp_soc_1761	ss1457254396
snp_soc_1764	ss1457254397
snp_soc_1767	ss1457254398
snp_soc_1768	ss1457254399
snp_soc_1775	ss1457254400
snp_soc_1777	ss1457254401
snp_soc_1785	ss1457254402
snp_soc_1787	ss1457254403
snp_soc_1790	ss1457254404
snp_soc_1792	ss1457254405
snp_soc_1794	ss1457254406
snp_soc_1798	ss1457254407
snp_soc_1799	ss1457254408
snp_soc_1801	ss1457254409
snp_soc_1802	ss1457254410
snp_soc_1807	ss1457254411
snp_soc_1808	ss1457254412
snp_soc_1809	ss1457254413
snp_soc_1822	ss1457254414
snp_soc_1823	ss1457254415
snp_soc_1825	ss1457254416
snp_soc_1826	ss1457254417
snp_soc_1827	ss1457254418
snp_soc_1830	ss1457254419
snp_soc_1835	ss1457254420
snp_soc_1837	ss1457254421
snp_soc_1838	ss1457254422
snp_soc_1839	ss1457254423
snp_soc_1841	ss1457254424
snp_soc_1842	ss1457254425
snp_soc_1844	ss1457254426
snp_soc_1845	ss1457254427
snp_soc_1847	ss1457254428
snp_soc_1848	ss1457254429
snp_soc_1858	ss1457254430
snp_soc_1859	ss1457254431
snp_soc_1860	ss1457254432
snp_soc_1862	ss1457254433
snp_soc_1865	ss1457254434
snp_soc_1867	ss1457254435
snp_soc_1868	ss1457254436
snp_soc_1870	ss1457254437
snp_soc_1872	ss1457254438
snp_soc_1874	ss1457254439
snp_soc_1878	ss1457254440
snp_soc_1879	ss1457254441
snp_soc_1885	ss1457254442
snp_soc_1887	ss1457254443
snp_soc_1888	ss1457254444
snp_soc_1889	ss1457254445
snp_soc_1891	ss1457254446
snp_soc_1893	ss1457254447
snp_soc_1895	ss1457254448
snp_soc_1896	ss1457254449
snp_soc_1902	ss1457254450
snp_soc_1907	ss1457254451
snp_soc_1909	ss1457254452
snp_soc_1910	ss1457254453
snp_soc_1911	ss1457254454
snp_soc_1913	ss1457254455
snp_soc_1915	ss1457254456
snp_soc_1916	ss1457254457
snp_soc_1917	ss1457254458
snp_soc_1919	ss1457254459
snp_soc_1924	ss1457254460
snp_soc_1925	ss1457254461
snp_soc_1927	ss1457254462
snp_soc_1928	ss1457254463
snp_soc_1932	ss1457254464
snp_soc_1935	ss1457254465
snp_soc_1939	ss1457254466
snp_soc_1940	ss1457254467
snp_soc_1945	ss1457254468
snp_soc_1948	ss1457254469
snp_soc_1949	ss1457254470
snp_soc_1951	ss1457254471
snp_soc_1952	ss1457254472
snp_soc_1953	ss1457254473
snp_soc_1961	ss1457254474
snp_soc_1965	ss1457254475
snp_soc_1966	ss1457254476
snp_soc_1976	ss1457254477
snp_soc_1978	ss1457254478
snp_soc_1979	ss1457254479
snp_soc_1981	ss1457254480
snp_soc_1983	ss1457254481
snp_soc_1984	ss1457254482
snp_soc_1985	ss1457254483
snp_soc_1987	ss1457254484
snp_soc_1989	ss1457254485
snp_soc_1994	ss1457254486
snp_soc_1996	ss1457254487
snp_soc_1999	ss1457254488
snp_soc_2000	ss1457254489
snp_soc_2003	ss1457254490
snp_soc_2007	ss1457254491
snp_soc_2010	ss1457254492
snp_soc_2011	ss1457254493
snp_soc_2012	ss1457254494
snp_soc_2013	ss1457254495
snp_soc_2017	ss1457254496
snp_soc_2018	ss1457254497
snp_soc_2020	ss1457254498
snp_soc_2021	ss1457254499
snp_soc_2024	ss1457254500
snp_soc_2028	ss1457254501
snp_soc_2032	ss1457254502
snp_soc_2036	ss1457254503
snp_soc_2039	ss1457254504
snp_soc_2041	ss1457254505
snp_soc_2042	ss1457254506
snp_soc_2046	ss1457254507
snp_soc_2052	ss1457254508
snp_soc_2054	ss1457254509
snp_soc_2056	ss1457254510
snp_soc_2059	ss1457254511
snp_soc_2060	ss1457254512
snp_soc_2062	ss1457254513
snp_soc_2063	ss1457254514
snp_soc_2064	ss1457254515
snp_soc_2065	ss1457254516
snp_soc_2068	ss1457254517
snp_soc_2074	ss1457254518
snp_soc_2075	ss1457254519
snp_soc_2077	ss1457254520
snp_soc_2078	ss1457254521
snp_soc_2080	ss1457254522
snp_soc_2082	ss1457254523
snp_soc_2085	ss1457254524
snp_soc_2086	ss1457254525
snp_soc_2087	ss1457254526
snp_soc_2089	ss1457254527
snp_soc_2090	ss1457254528
snp_soc_2091	ss1457254529
snp_soc_2094	ss1457254530
snp_soc_2096	ss1457254531
snp_soc_2100	ss1457254532
snp_soc_2101	ss1457254533
snp_soc_2102	ss1457254534
snp_soc_2105	ss1457254535
snp_soc_2106	ss1457254536
snp_soc_2109	ss1457254537
snp_soc_2111	ss1457254538
snp_soc_2116	ss1457254539
snp_soc_2117	ss1457254540
snp_soc_2119	ss1457254541
snp_soc_2122	ss1457254542
snp_soc_2126	ss1457254543
snp_soc_2133	ss1457254544
snp_soc_2135	ss1457254545
snp_soc_2137	ss1457254546
snp_soc_2139	ss1457254547
snp_soc_2140	ss1457254548
snp_soc_2141	ss1457254549
snp_soc_2143	ss1457254550
snp_soc_2148	ss1457254551
snp_soc_2152	ss1457254552
snp_soc_2155	ss1457254553
snp_soc_2163	ss1457254554
snp_soc_2166	ss1457254555
snp_soc_2169	ss1457254556
snp_soc_2176	ss1457254557
snp_soc_2178	ss1457254558
snp_soc_2179	ss1457254559
snp_soc_2180	ss1457254560
snp_soc_2181	ss1457254561
snp_soc_2182	ss1457254562
snp_soc_2183	ss1457254563
snp_soc_2187	ss1457254564
snp_soc_2188	ss1457254565
snp_soc_2189	ss1457254566
snp_soc_2190	ss1457254567
snp_soc_2191	ss1457254568
snp_soc_2193	ss1457254569
snp_soc_2194	ss1457254570
snp_soc_2200	ss1457254571
snp_soc_2202	ss1457254572
snp_soc_2203	ss1457254573
snp_soc_2208	ss1457254574
snp_soc_2209	ss1457254575
snp_soc_2213	ss1457254576
snp_soc_2214	ss1457254577
snp_soc_2217	ss1457254578
snp_soc_2219	ss1457254579
snp_soc_2223	ss1457254580
snp_soc_2224	ss1457254581
snp_soc_2226	ss1457254582
snp_soc_2228	ss1457254583
snp_soc_2235	ss1457254584
snp_soc_2236	ss1457254585
snp_soc_2238	ss1457254586
snp_soc_2239	ss1457254587
snp_soc_2242	ss1457254588
snp_soc_2246	ss1457254589
snp_soc_2249	ss1457254590
snp_soc_2250	ss1457254591
snp_soc_2251	ss1457254592
snp_soc_2253	ss1457254593
snp_soc_2254	ss1457254594
snp_soc_2256	ss1457254595
snp_soc_2259	ss1457254596
snp_soc_2262	ss1457254597
snp_soc_2269	ss1457254598
snp_soc_2271	ss1457254599
snp_soc_2273	ss1457254600
snp_soc_2274	ss1457254601
snp_soc_2281	ss1457254602
snp_soc_2283	ss1457254603
snp_soc_2284	ss1457254604
snp_soc_2285	ss1457254605
snp_soc_2286	ss1457254606
snp_soc_2288	ss1457254607
snp_soc_2289	ss1457254608
snp_soc_2291	ss1457254609
snp_soc_2304	ss1457254610
snp_soc_2310	ss1457254611
snp_soc_2312	ss1457254612
snp_soc_2313	ss1457254613
snp_soc_2315	ss1457254614
snp_soc_2316	ss1457254615
snp_soc_2321	ss1457254616
snp_soc_2323	ss1457254617
snp_soc_2328	ss1457254618
snp_soc_2329	ss1457254619
snp_soc_2331	ss1457254620
snp_soc_2335	ss1457254621
snp_soc_2344	ss1457254622
snp_soc_2345	ss1457254623
snp_soc_2348	ss1457254624
snp_soc_2353	ss1457254625
snp_soc_2356	ss1457254626
snp_soc_2357	ss1457254627
snp_soc_2358	ss1457254628
snp_soc_2360	ss1457254629
snp_soc_2364	ss1457254630
snp_soc_2367	ss1457254631
snp_soc_2368	ss1457254632
snp_soc_2369	ss1457254633
snp_soc_2371	ss1457254634
snp_soc_2372	ss1457254635
snp_soc_2373	ss1457254636
snp_soc_2374	ss1457254637
snp_soc_2377	ss1457254638
snp_soc_2379	ss1457254639
snp_soc_2383	ss1457254640
snp_soc_2384	ss1457254641
snp_soc_2386	ss1457254642
snp_soc_2387	ss1457254643
snp_soc_2389	ss1457254644
snp_soc_2390	ss1457254645
snp_soc_2391	ss1457254646
snp_soc_2393	ss1457254647
snp_soc_2397	ss1457254648
snp_soc_2404	ss1457254649
snp_soc_2405	ss1457254650
snp_soc_2407	ss1457254651
snp_soc_2413	ss1457254652
snp_soc_2415	ss1457254653
snp_soc_2416	ss1457254654
snp_soc_2421	ss1457254655
snp_soc_2426	ss1457254656
snp_soc_2429	ss1457254657
snp_soc_2430	ss1457254658
snp_soc_2431	ss1457254659
snp_soc_2446	ss1457254660
snp_soc_2447	ss1457254661
snp_soc_2451	ss1457254662
snp_soc_2458	ss1457254663
snp_soc_2459	ss1457254664
snp_soc_2461	ss1457254665
snp_soc_2462	ss1457254666
snp_soc_2467	ss1457254667
snp_soc_2472	ss1457254668
snp_soc_2473	ss1457254669
snp_soc_2479	ss1457254670
snp_soc_2480	ss1457254671
snp_soc_2484	ss1457254672
snp_soc_2485	ss1457254673
snp_soc_2486	ss1457254674
snp_soc_2487	ss1457254675
snp_soc_2488	ss1457254676
snp_soc_2489	ss1457254677
snp_soc_2490	ss1457254678
snp_soc_2491	ss1457254679
snp_soc_2493	ss1457254680
snp_soc_2495	ss1457254681
snp_soc_2496	ss1457254682
snp_soc_2499	ss1457254683
snp_soc_2500	ss1457254684
snp_soc_2501	ss1457254685
snp_soc_2521	ss1457254686
snp_soc_2527	ss1457254687
snp_soc_2529	ss1457254688
snp_soc_2530	ss1457254689
snp_soc_2531	ss1457254690
snp_soc_2532	ss1457254691
snp_soc_2536	ss1457254692
snp_soc_2539	ss1457254693
snp_soc_2540	ss1457254694
snp_soc_2549	ss1457254695
snp_soc_2551	ss1457254696
snp_soc_2553	ss1457254697
snp_soc_2556	ss1457254698
snp_soc_2562	ss1457254699
snp_soc_2566	ss1457254700
snp_soc_2567	ss1457254701
snp_soc_2570	ss1457254702
snp_soc_2572	ss1457254703
snp_soc_2573	ss1457254704
snp_soc_2576	ss1457254705
snp_soc_2577	ss1457254706
snp_soc_2580	ss1457254707
snp_soc_2584	ss1457254708
snp_soc_2585	ss1457254709
snp_soc_2592	ss1457254710
snp_soc_2593	ss1457254711
snp_soc_2595	ss1457254712
snp_soc_2598	ss1457254713
snp_soc_2604	ss1457254714
snp_soc_2606	ss1457254715
snp_soc_2607	ss1457254716
snp_soc_2612	ss1457254717
snp_soc_2616	ss1457254718
snp_soc_2620	ss1457254719
snp_soc_2621	ss1457254720
snp_soc_2624	ss1457254721
snp_soc_2627	ss1457254722
snp_soc_2636	ss1457254723
snp_soc_2639	ss1457254724
snp_soc_2640	ss1457254725
snp_soc_2641	ss1457254726
snp_soc_2642	ss1457254727
snp_soc_2644	ss1457254728
snp_soc_2646	ss1457254729
snp_soc_2648	ss1457254730
snp_soc_2650	ss1457254731
snp_soc_2652	ss1457254732
snp_soc_2653	ss1457254733
snp_soc_2666	ss1457254734
snp_soc_2667	ss1457254735
snp_soc_2668	ss1457254736
snp_soc_2670	ss1457254737
snp_soc_2673	ss1457254738
snp_soc_2676	ss1457254739
snp_soc_2678	ss1457254740
snp_soc_2683	ss1457254741
snp_soc_2684	ss1457254742
snp_soc_2686	ss1457254743
snp_soc_2696	ss1457254744
snp_soc_2699	ss1457254745
snp_soc_2704	ss1457254746
snp_soc_2706	ss1457254747
snp_soc_2707	ss1457254748
snp_soc_2708	ss1457254749
snp_soc_2713	ss1457254750
snp_soc_2718	ss1457254751
snp_soc_2719	ss1457254752
snp_soc_2720	ss1457254753
snp_soc_2723	ss1457254754
snp_soc_2725	ss1457254755
snp_soc_2728	ss1457254756
snp_soc_2730	ss1457254757
snp_soc_2732	ss1457254758
snp_soc_2733	ss1457254759
snp_soc_2734	ss1457254760
snp_soc_2735	ss1457254761
snp_soc_2736	ss1457254762
snp_soc_2740	ss1457254763
snp_soc_2741	ss1457254764
snp_soc_2743	ss1457254765
snp_soc_2745	ss1457254766
snp_soc_2749	ss1457254767
snp_soc_2753	ss1457254768
snp_soc_2754	ss1457254769
snp_soc_2755	ss1457254770
snp_soc_2762	ss1457254771
snp_soc_2767	ss1457254772
snp_soc_2768	ss1457254773
snp_soc_2769	ss1457254774
snp_soc_2770	ss1457254775
snp_soc_2774	ss1457254776
snp_soc_2776	ss1457254777
snp_soc_2780	ss1457254778
snp_soc_2782	ss1457254779
snp_soc_2784	ss1457254780
snp_soc_2788	ss1457254781
snp_soc_2796	ss1457254782
snp_soc_2805	ss1457254783
snp_soc_2806	ss1457254784
snp_soc_2807	ss1457254785
snp_soc_2812	ss1457254786
snp_soc_2813	ss1457254787
snp_soc_2815	ss1457254788
snp_soc_2817	ss1457254789
snp_soc_2819	ss1457254790
snp_soc_2821	ss1457254791
snp_soc_2823	ss1457254792
snp_soc_2829	ss1457254793
snp_soc_2830	ss1457254794
snp_soc_2831	ss1457254795
snp_soc_2832	ss1457254796
snp_soc_2834	ss1457254797
snp_soc_2839	ss1457254798
snp_soc_2840	ss1457254799
snp_soc_2841	ss1457254800
snp_soc_2845	ss1457254801
snp_soc_2848	ss1457254802
snp_soc_2859	ss1457254803
snp_soc_2860	ss1457254804
snp_soc_2862	ss1457254805
snp_soc_2863	ss1457254806
snp_soc_2865	ss1457254807
snp_soc_2874	ss1457254808
snp_soc_2879	ss1457254809
snp_soc_2881	ss1457254810
snp_soc_2883	ss1457254811
snp_soc_2884	ss1457254812
snp_soc_2889	ss1457254813
snp_soc_2890	ss1457254814
snp_soc_2896	ss1457254815
snp_soc_2899	ss1457254816
snp_soc_2903	ss1457254817
snp_soc_2907	ss1457254818
snp_soc_2908	ss1457254819
snp_soc_2909	ss1457254820
snp_soc_2911	ss1457254821
snp_soc_2914	ss1457254822
snp_soc_2915	ss1457254823
snp_soc_2916	ss1457254824
snp_soc_2920	ss1457254825
snp_soc_2925	ss1457254826
snp_soc_2927	ss1457254827
snp_soc_2929	ss1457254828
snp_soc_2931	ss1457254829
snp_soc_2933	ss1457254830
snp_soc_2934	ss1457254831
snp_soc_2937	ss1457254832
snp_soc_2938	ss1457254833
snp_soc_2940	ss1457254834
snp_soc_2941	ss1457254835
snp_soc_2944	ss1457254836
snp_soc_2948	ss1457254837
snp_soc_2950	ss1457254838
snp_soc_2955	ss1457254839
snp_soc_2962	ss1457254840
snp_soc_2965	ss1457254841
snp_soc_2966	ss1457254842
snp_soc_2968	ss1457254843
snp_soc_2970	ss1457254844
snp_soc_2973	ss1457254845
snp_soc_2975	ss1457254846
snp_soc_2976	ss1457254847
snp_soc_2978	ss1457254848
snp_soc_2979	ss1457254849
snp_soc_2982	ss1457254850
snp_soc_2985	ss1457254851
snp_soc_2989	ss1457254852
snp_soc_2994	ss1457254853
snp_soc_2995	ss1457254854
snp_soc_3000	ss1457254855
snp_soc_3001	ss1457254856
snp_soc_3002	ss1457254857
snp_soc_3005	ss1457254858
snp_soc_3007	ss1457254859
snp_soc_3008	ss1457254860
snp_soc_3010	ss1457254861
snp_soc_3012	ss1457254862
snp_soc_3013	ss1457254863
snp_soc_3014	ss1457254864
snp_soc_3016	ss1457254865
snp_soc_3020	ss1457254866
snp_soc_3021	ss1457254867
snp_soc_3022	ss1457254868
snp_soc_3023	ss1457254869
snp_soc_3025	ss1457254870
snp_soc_3029	ss1457254871
snp_soc_3031	ss1457254872
snp_soc_3035	ss1457254873
snp_soc_3037	ss1457254874
snp_soc_3039	ss1457254875
snp_soc_3042	ss1457254876
snp_soc_3046	ss1457254877
snp_soc_3050	ss1457254878
snp_soc_3054	ss1457254879
snp_soc_3055	ss1457254880
snp_soc_3057	ss1457254881
snp_soc_3077	ss1457254882
snp_soc_3079	ss1457254883
snp_soc_3080	ss1457254884
snp_soc_3081	ss1457254885
snp_soc_3083	ss1457254886
snp_soc_3085	ss1457254887
snp_soc_3088	ss1457254888
snp_soc_3090	ss1457254889
snp_soc_3099	ss1457254890
snp_soc_3104	ss1457254891
snp_soc_3109	ss1457254892
snp_soc_3114	ss1457254893
snp_soc_3120	ss1457254894
snp_soc_3122	ss1457254895
snp_soc_3125	ss1457254896
snp_soc_3134	ss1457254897
snp_soc_3135	ss1457254898
snp_soc_3136	ss1457254899
snp_soc_3137	ss1457254900
snp_soc_3141	ss1457254901
snp_soc_3145	ss1457254902
snp_soc_3158	ss1457254903
snp_soc_3159	ss1457254904
snp_soc_3163	ss1457254905
snp_soc_3164	ss1457254906
snp_soc_3165	ss1457254907
snp_soc_3166	ss1457254908
snp_soc_3167	ss1457254909
snp_soc_3168	ss1457254910
snp_soc_3169	ss1457254911
snp_soc_3174	ss1457254912
snp_soc_3175	ss1457254913
snp_soc_3179	ss1457254914
snp_soc_3181	ss1457254915
snp_soc_3183	ss1457254916
snp_soc_3189	ss1457254917
snp_soc_3192	ss1457254918
snp_soc_3193	ss1457254919
snp_soc_3194	ss1457254920
snp_soc_3197	ss1457254921
snp_soc_3213	ss1457254922
snp_soc_3214	ss1457254923
snp_soc_3216	ss1457254924
snp_soc_3220	ss1457254925
snp_soc_3221	ss1457254926
snp_soc_3222	ss1457254927
snp_soc_3223	ss1457254928
snp_soc_3225	ss1457254929
snp_soc_3228	ss1457254930
snp_soc_3232	ss1457254931
snp_soc_3234	ss1457254932
snp_soc_3238	ss1457254933
snp_soc_3241	ss1457254934
snp_soc_3242	ss1457254935
snp_soc_3247	ss1457254936
snp_soc_3251	ss1457254937
snp_soc_3253	ss1457254938
snp_soc_3254	ss1457254939
snp_soc_3262	ss1457254940
snp_soc_3267	ss1457254941
snp_soc_3269	ss1457254942
snp_soc_3273	ss1457254943
snp_soc_3275	ss1457254944
snp_soc_3277	ss1457254945
snp_soc_3279	ss1457254946
snp_soc_3280	ss1457254947
snp_soc_3282	ss1457254948
snp_soc_3284	ss1457254949
snp_soc_3285	ss1457254950
snp_soc_3286	ss1457254951
snp_soc_3290	ss1457254952
snp_soc_3293	ss1457254953
snp_soc_3298	ss1457254954
snp_soc_3299	ss1457254955
snp_soc_3300	ss1457254956
snp_soc_3301	ss1457254957
snp_soc_3303	ss1457254958
snp_soc_3304	ss1457254959
snp_soc_3311	ss1457254960
snp_soc_3313	ss1457254961
snp_soc_3317	ss1457254962
snp_soc_3319	ss1457254963
snp_soc_3320	ss1457254964
snp_soc_3325	ss1457254965
snp_soc_3328	ss1457254966
snp_soc_3331	ss1457254967
snp_soc_3333	ss1457254968
snp_soc_3335	ss1457254969
snp_soc_3339	ss1457254970
snp_soc_3340	ss1457254971
snp_soc_3341	ss1457254972
snp_soc_3346	ss1457254973
snp_soc_3347	ss1457254974
snp_soc_3350	ss1457254975
snp_soc_3353	ss1457254976
snp_soc_3356	ss1457254977
snp_soc_3358	ss1457254978
snp_soc_3361	ss1457254979
snp_soc_3363	ss1457254980
snp_soc_3364	ss1457254981
snp_soc_3367	ss1457254982
snp_soc_3368	ss1457254983
snp_soc_3370	ss1457254984
snp_soc_3375	ss1457254985
snp_soc_3377	ss1457254986
snp_soc_3380	ss1457254987
snp_soc_3381	ss1457254988
snp_soc_3387	ss1457254989
snp_soc_3389	ss1457254990
snp_soc_3392	ss1457254991
snp_soc_3398	ss1457254992
snp_soc_3399	ss1457254993
snp_soc_3409	ss1457254994
snp_soc_3416	ss1457254995
snp_soc_3420	ss1457254996
snp_soc_3422	ss1457254997
snp_soc_3423	ss1457254998
snp_soc_3424	ss1457254999
snp_soc_3430	ss1457255000
snp_soc_3434	ss1457255001
snp_soc_3440	ss1457255002
snp_soc_3446	ss1457255003
snp_soc_3447	ss1457255004
snp_soc_3463	ss1457255005
snp_soc_3464	ss1457255006
snp_soc_3465	ss1457255007
snp_soc_3466	ss1457255008
snp_soc_3469	ss1457255009
snp_soc_3471	ss1457255010
snp_soc_3475	ss1457255011
snp_soc_3478	ss1457255012
snp_soc_3481	ss1457255013
snp_soc_3485	ss1457255014
snp_soc_3489	ss1457255015
snp_soc_3500	ss1457255016
snp_soc_3502	ss1457255017
snp_soc_3505	ss1457255018
snp_soc_3506	ss1457255019
snp_soc_3507	ss1457255020
snp_soc_3508	ss1457255021
snp_soc_3519	ss1457255022
snp_soc_3521	ss1457255023
snp_soc_3523	ss1457255024
snp_soc_3526	ss1457255025
snp_soc_3527	ss1457255026
snp_soc_3531	ss1457255027
snp_soc_3532	ss1457255028
snp_soc_3533	ss1457255029
snp_soc_3535	ss1457255030
snp_soc_3537	ss1457255031
snp_soc_3538	ss1457255032
snp_soc_3544	ss1457255033
snp_soc_3547	ss1457255034
snp_soc_3549	ss1457255035
snp_soc_3556	ss1457255036
snp_soc_3559	ss1457255037
snp_soc_3565	ss1457255038
snp_soc_3566	ss1457255039
snp_soc_3579	ss1457255040
snp_soc_3584	ss1457255041
snp_soc_3586	ss1457255042
snp_soc_3589	ss1457255043
snp_soc_3591	ss1457255044
snp_soc_3597	ss1457255045
snp_soc_3599	ss1457255046
snp_soc_3603	ss1457255047
snp_soc_3604	ss1457255048
snp_soc_3608	ss1457255049
snp_soc_3609	ss1457255050
snp_soc_3611	ss1457255051
snp_soc_3613	ss1457255052
snp_soc_3617	ss1457255053
snp_soc_3621	ss1457255054
snp_soc_3623	ss1457255055
snp_soc_3633	ss1457255056
snp_soc_3634	ss1457255057
snp_soc_3635	ss1457255058
snp_soc_3641	ss1457255059
snp_soc_3643	ss1457255060
snp_soc_3644	ss1457255061
snp_soc_3649	ss1457255062
snp_soc_3650	ss1457255063
snp_soc_3655	ss1457255064
snp_soc_3657	ss1457255065
snp_soc_3659	ss1457255066
snp_soc_3665	ss1457255067
snp_soc_3667	ss1457255068
snp_soc_3668	ss1457255069
snp_soc_3677	ss1457255070
snp_soc_3678	ss1457255071
snp_soc_3680	ss1457255072
snp_soc_3681	ss1457255073
snp_soc_3688	ss1457255074
snp_soc_3691	ss1457255075
snp_soc_3700	ss1457255076
snp_soc_3703	ss1457255077
snp_soc_3704	ss1457255078
snp_soc_3708	ss1457255079
snp_soc_3711	ss1457255080
snp_soc_3713	ss1457255081
snp_soc_3714	ss1457255082
snp_soc_3719	ss1457255083
snp_soc_3725	ss1457255084
snp_soc_3729	ss1457255085
snp_soc_3730	ss1457255086
snp_soc_3733	ss1457255087
snp_soc_3734	ss1457255088
snp_soc_3738	ss1457255089
snp_soc_3740	ss1457255090
snp_soc_3741	ss1457255091
snp_soc_3749	ss1457255092
snp_soc_3755	ss1457255093
snp_soc_3758	ss1457255094
snp_soc_3760	ss1457255095
snp_soc_3761	ss1457255096
snp_soc_3765	ss1457255097
snp_soc_3766	ss1457255098
snp_soc_3770	ss1457255099
snp_soc_3771	ss1457255100
snp_soc_3773	ss1457255101
snp_soc_3783	ss1457255102
snp_soc_3784	ss1457255103
snp_soc_3785	ss1457255104
snp_soc_3787	ss1457255105
snp_soc_3788	ss1457255106
snp_soc_3789	ss1457255107
snp_soc_3790	ss1457255108
snp_soc_3796	ss1457255109
snp_soc_3798	ss1457255110
snp_soc_3799	ss1457255111
snp_soc_3800	ss1457255112
snp_soc_3801	ss1457255113
snp_soc_3811	ss1457255114
snp_soc_3812	ss1457255115
snp_soc_3819	ss1457255116
snp_soc_3823	ss1457255117
snp_soc_3824	ss1457255118
snp_soc_3826	ss1457255119
snp_soc_3830	ss1457255120
snp_soc_3832	ss1457255121
snp_soc_3843	ss1457255122
snp_soc_3844	ss1457255123
snp_soc_3846	ss1457255124
snp_soc_3856	ss1457255125
snp_soc_3859	ss1457255126
snp_soc_3862	ss1457255127
snp_soc_3868	ss1457255128
snp_soc_3874	ss1457255129
snp_soc_3878	ss1457255130
snp_soc_3879	ss1457255131
snp_soc_3881	ss1457255132
snp_soc_3883	ss1457255133
snp_soc_3884	ss1457255134
snp_soc_3888	ss1457255135
snp_soc_3889	ss1457255136
snp_soc_3894	ss1457255137
snp_soc_3914	ss1457255138
snp_soc_3919	ss1457255139
snp_soc_3920	ss1457255140
snp_soc_3926	ss1457255141
snp_soc_3928	ss1457255142
snp_soc_3935	ss1457255143
snp_soc_3938	ss1457255144
snp_soc_3939	ss1457255145
snp_soc_3941	ss1457255146
snp_soc_3946	ss1457255147
snp_soc_3949	ss1457255148
snp_soc_3953	ss1457255149
snp_soc_3954	ss1457255150
snp_soc_3959	ss1457255151
snp_soc_3960	ss1457255152
snp_soc_3961	ss1457255153
snp_soc_3963	ss1457255154
snp_soc_3964	ss1457255155
snp_soc_3965	ss1457255156
snp_soc_3966	ss1457255157
snp_soc_3976	ss1457255158
snp_soc_3978	ss1457255159
snp_soc_3979	ss1457255160
snp_soc_3980	ss1457255161
snp_soc_3981	ss1457255162
snp_soc_3985	ss1457255163
snp_soc_3988	ss1457255164
snp_soc_3993	ss1457255165
snp_soc_3998	ss1457255166
snp_soc_3999	ss1457255167
snp_soc_4002	ss1457255168
snp_soc_4003	ss1457255169
snp_soc_4004	ss1457255170
snp_soc_4006	ss1457255171
snp_soc_4008	ss1457255172
snp_soc_4016	ss1457255173
snp_soc_4020	ss1457255174
snp_soc_4023	ss1457255175
snp_soc_4024	ss1457255176
snp_soc_4025	ss1457255177
snp_soc_4027	ss1457255178
snp_soc_4029	ss1457255179
snp_soc_4032	ss1457255180
snp_soc_4034	ss1457255181
snp_soc_4036	ss1457255182
snp_soc_4041	ss1457255183
snp_soc_4059	ss1457255184
snp_soc_4065	ss1457255185
snp_soc_4070	ss1457255186
snp_soc_4071	ss1457255187
snp_soc_4075	ss1457255188
snp_soc_4076	ss1457255189
snp_soc_4084	ss1457255190
snp_soc_4085	ss1457255191
snp_soc_4089	ss1457255192
snp_soc_4091	ss1457255193
snp_soc_4093	ss1457255194
snp_soc_4095	ss1457255195
snp_soc_4096	ss1457255196
snp_soc_4100	ss1457255197
snp_soc_4104	ss1457255198
snp_soc_4109	ss1457255199
snp_soc_4115	ss1457255200
snp_soc_4116	ss1457255201
snp_soc_4119	ss1457255202
snp_soc_4127	ss1457255203
snp_soc_4130	ss1457255204
snp_soc_4133	ss1457255205
snp_soc_4136	ss1457255206
snp_soc_4137	ss1457255207
snp_soc_4139	ss1457255208
snp_soc_4140	ss1457255209
snp_soc_4141	ss1457255210
snp_soc_4143	ss1457255211
snp_soc_4152	ss1457255212
snp_soc_4155	ss1457255213
snp_soc_4156	ss1457255214
snp_soc_4157	ss1457255215
snp_soc_4163	ss1457255216
snp_soc_4167	ss1457255217
snp_soc_4171	ss1457255218
snp_soc_4172	ss1457255219
snp_soc_4173	ss1457255220
snp_soc_4180	ss1457255221
snp_soc_4192	ss1457255222
snp_soc_4196	ss1457255223
snp_soc_4199	ss1457255224
snp_soc_4201	ss1457255225
snp_soc_4211	ss1457255226
snp_soc_4215	ss1457255227
snp_soc_4216	ss1457255228
snp_soc_4220	ss1457255229
snp_soc_4225	ss1457255230
snp_soc_4226	ss1457255231
snp_soc_4228	ss1457255232
snp_soc_4231	ss1457255233
snp_soc_4236	ss1457255234
snp_soc_4243	ss1457255235
snp_soc_4248	ss1457255236
snp_soc_4253	ss1457255237
snp_soc_4255	ss1457255238
snp_soc_4256	ss1457255239
snp_soc_4257	ss1457255240
snp_soc_4260	ss1457255241
snp_soc_4262	ss1457255242
snp_soc_4264	ss1457255243
snp_soc_4268	ss1457255244
snp_soc_4274	ss1457255245
snp_soc_4283	ss1457255246
snp_soc_4284	ss1457255247
[truncated: 146 more rows]
